# Supplementary material for: National Trends and Disparities in Complementary Food Diversity Among Infants: A 12-Year Cross-Sectional Birth Cohort Study
Source: Nutrients. 2025 Feb 11;17(4):636. doi: 10.3390/nu17040636 (PMC11858465; doi:10.3390/nu17040636)
Supplement: Supplementary file 1 [file nutrients-17-00636-s001.zip]

Archive with 1 entries (1 files):
- nutrients-3446663-supplementary.pdf
